# Supplementary material for: Existence of Prophenoloxidase in Wing Discs: A Source of Plasma Prophenoloxidase in the Silkworm, Bombyx mori
Source: PLoS One. 2012 Jul 25;7(7):e41416. doi: 10.1371/journal.pone.0041416 (PMC3405132; doi:10.1371/journal.pone.0041416)
Supplement: Table S1 — Primers for RT-PCR analysis and in situ hybridization. (XLS) [file pone.0041416.s003.xls]

## Sheet: Sheet1
Application of primers	Gene name	Primer name		Primer sequences (5’-3’)	PCR product size (bp)	Positions corresponding to nucleotide sequence
RT-PCR	BmPPO1	PPO1	F	CGGAGAAGTACCAGCGTGTG	273	112-395
			R	GCGACGGAGAGGCAGTAA
	BmPPO2	PPO2	F	AAAGCCTCGAGTTGCTGTTC	232	17-249
			R	GAATTCAGCGTCCTTGGGTA
	Bmrps3	rps3	F	TCGGAGATCATTATTATGGC	488	139-627
			R	ATGTGGTCTGGTTGTGGC
In situ hybridization	Adaptor	SP6 adaptor		ATTTAGGTGACACTATAGAA
		T7 adaptor		AATACGACTCACTATAGGGC
	BmPPO1	BmPPO1	F	CACAGGAGGCAGCAGCGTAAT	404	1476-1880
			R	GCCGCATCATTGCACAACCC
	BmPPO2	BmPPO2	F	TTCTACCGCTGGCACGCCTACAT	481	1204-1685
			R	CGAACGGAATAGTTATGGAAGAC
